# Supplementary material for: Monitoring the impact of a national school based deworming programme on soil-transmitted helminths in Kenya: the first three years, 2012 – 2014
Source: Parasit Vectors. 2016 Jul 25;9:408. doi: 10.1186/s13071-016-1679-y (PMC4960809; doi:10.1186/s13071-016-1679-y)
Supplement: Additional file 2: — School-level datasets from each of the survey rounds. Dataset1_02072016. (XLSX 84 kb) [file 13071_2016_1679_MOESM2_ESM.xlsx]

## Sheet: Y1_baseline(200)
dist_name	school_name	date_survey	min-max	mean_age	examined	sth_infected	as_infected	hk_infected	tr_infected	sth_epg	as_epg	hk_epg	tr_epg
Kilindini	LIKONI	2012-02-06	3 - 17	9.67593	108	11	1	2	10	24.8889	0.666667	19	5.22222
Kilindini	ST. CHARLES LWANGA	2012-01-31	4 - 14	8.68493	101	11	3	3	7	264.475	249.386	8.43564	6.65347
Kilindini	MIRITINI WORLD BANK	2012-02-03	3 - 15	10.1204	108	38	2	21	32	478.333	241	214.889	22.4444
Kilindini	MRIMA	2012-02-07	4 - 15	9.79245	108	12	1	2	11	71.1111	36.8889	1	33.2222
Kilindini	MRERONI	2012-02-08	3 - 17	10.6759	108	26	0	17	19	37.4444	0	30.6667	6.77778
Kilindini	MOTHER TERESA	2012-02-02	3 - 14	8.98148	108	21	1	0	20	20.4444	0.111111	0	20.3333
Kilindini	KIPEVU	2012-02-09	5 - 18	9.93939	103	20	0	1	20	117.204	0	82.2524	34.9515
Kilindini	ST.KEVIN	2012-02-01	3 - 15	8.81308	108	15	2	1	14	45.4444	40.3333	0.222222	4.88889
Kwale	MBEGANI	2012-02-15	3 - 18	10.1589	108	41	0	41	0	71.3333	0	71.3333	0
Kwale	MNYALATSONI	2012-02-17	3 - 15	10.2039	108	44	2	43	1	102.889	0.333333	102	0.555556
Kwale	LUKORE	2012-03-20	4 - 15	9.82076	108	44	0	40	7	151.111	0	146.111	5
Kwale	SHIMBA HILLS	2012-02-16	4 - 14	9.63366	108	35	0	28	10	115.556	0	110.111	5.44444
Kwale	CHITSANZE	2012-02-10	3 - 16	10.0481	104	5	0	3	2	6	0	5.76923	0.230769
Kwale	BOYANI	2012-03-19	4 - 18	10.7264	108	21	0	19	3	38.8889	0	37	1.88889
Kwale	TIWI	2012-02-13	3 - 15	9.63291	108	25	0	12	15	60.1111	0	36.2222	23.8889
Kwale	WAA BOARDING	2012-02-14	3 - 15	9.75701	108	27	1	16	15	25.4444	2	11.6667	11.7778
Malindi	WARESA	2012-03-15	3 - 15	10.4712	108	33	0	33	0	28.4444	0	28.4444	0
Malindi	ADU	2012-03-02	3 - 19	10.6381	108	37	9	34	3	55.6667	4.66667	49.6667	1.33333
Malindi	AIRPORT	2012-03-05	4 - 15	9.83962	108	33	2	26	11	190.556	122	48	20.5556
Malindi	BAKHITA	2012-03-06	4 - 18	11.3796	108	26	2	8	19	191.444	150	15.8889	25.5556
Malindi	JILORE	2012-03-07	3 - 16	10.0467	108	48	2	37	16	57.6667	0.666667	51.3333	5.66667
Malindi	MKONDONI	2012-03-09	3 - 16	10.283	108	51	1	44	9	80.2222	0.111111	76.1111	4
Malindi	KHOMBENI	2012-03-13	3 - 18	10.9352	108	38	2	36	2	74.2222	0.333333	70.6667	3.22222
Malindi	MARIKANO	2012-03-08	3 - 18	11.0185	108	14	2	10	3	14	0.333333	13.3333	0.333333
Malindi	YEDHI	2012-03-12	3 - 16	10.3611	108	47	0	45	3	65.6667	0	65	0.666667
Malindi	MARERENI	2012-03-14	4 - 17	10.6857	108	35	2	31	4	55.4444	0.333333	53.1111	2
Msambweni	MWAKALANGA	2012-02-28	4 - 18	10.8889	108	36	0	36	1	54.1111	0	52.3333	1.77778
Msambweni	MWERENI	2012-02-22	3 - 17	10.4019	108	37	0	37	0	86.3333	0	86.3333	0
Msambweni	KIDOMAYA	2012-03-22	4 - 18	11.1121	108	20	0	18	3	28.2222	0	26.4444	1.77778
Msambweni	MAJORENI	2012-02-29	6 - 20	10.9907	108	43	1	39	11	123.444	0.111111	115.556	7.77778
Msambweni	MWAMBALAZI	2012-02-20	3 - 17	10.5096	108	64	5	64	3	1139.56	182.444	950.889	6.22222
Msambweni	ESHU	2012-02-24	4 - 17	10.1765	108	37	0	35	6	49.8889	0	48.3333	1.55556
Msambweni	KIZUMBANI	2012-02-27	3 - 17	10.1308	108	52	1	41	20	141.333	1.11111	122.222	18
Msambweni	FAHAMUNI	2012-03-21	3 - 15	10.1402	108	43	3	36	12	93	33	55	5
Msambweni	MAGUTU	2012-02-21	3 - 16	9.75701	108	56	2	21	48	335.222	55.4444	117.333	162.444
Msambweni	MWAKIGWENA	2012-02-23	3 - 15	9.78704	108	21	0	8	15	18.6667	0	7.88889	10.7778
Taita	NGILINYI	2012-03-30	4 - 13	8.86111	108	1	0	1	0	0.222222	0	0.222222	0
Taita	SUNGULULU	2012-04-02	4 - 14	8.91177	108	1	1	0	1	105.111	104.778	0	0.333333
Taita	SHAGHA	2012-04-04	4 - 14	9.87037	108	1	0	0	1	0.333333	0	0	0.333333
Taita	MARIWENYI	2012-04-03	4 - 14	8.53922	102	4	0	0	4	1.76471	0	0	1.76471
Taita	CHOKE	2012-04-05	4 - 15	9.28704	108	4	3	0	1	100.444	100.333	0	0.111111
Taita	WONGONYI	2012-03-29	5 - 13	8.93137	106	1	0	0	1	0.339623	0	0	0.339623
Taita	KITIVO	2012-03-27	3 - 15	9.00935	108	3	0	2	1	7.88889	0	0.888889	7
Taita	NYOLO	2012-03-28	3 - 15	9.27359	108	7	0	6	2	6.33333	0	5	1.33333
Taita	BUNGULE	2012-03-26	3 - 17	9.79208	108	3	0	1	2	1.44444	0	1.11111	0.333333
Taita	KALELA	2012-03-27	4 - 15	9.36191	108	2	0	0	2	1.33333	0	0	1.33333
Bomet	TUMOIYOT	2012-04-05	4 - 16	9.98148	108	16	16	0	0	2715.11	2715.11	0	0
Bomet	SUSWONDO	2012-02-15	6 - 15	9.4537	108	48	45	0	13	5056.44	5044.44	0	12
Bomet	KABUSARE	2012-04-10	4 - 16	9.7963	108	46	45	0	4	7838.89	7835.11	0	3.77778
Bomet	KIPLOKYI	2012-04-04	5 - 16	10.0833	108	66	59	1	11	7519.11	7494.22	0.111111	24.7778
Bomet	TAABET	2012-02-14	4 - 17	9.42593	108	58	57	0	9	6870.89	6867.56	0	3.33333
Bomet	KAMAYA	2012-04-11	4 - 15	10.0093	108	21	21	0	0	2473.11	2473.11	0	0
Bomet	REBERWET	2012-02-21	3 - 15	9.32076	108	29	23	0	7	2580.89	2572.56	0	8.33333
Bomet	ST.PATRICK CHEPTOLELYOI	2012-02-20	5 - 16	9.72897	108	12	11	0	1	812.444	812.222	0	0.222222
Bomet	SIGOR BOARDING	2012-02-17	7 - 17	10.1963	108	1	0	0	1	0.444444	0	0	0.444444
Bomet	MWOKYOT	2012-02-22	5 - 17	9.8785	108	2	2	0	0	68.4444	68.4444	0	0
Bomet	WASEGA	2012-02-16	4 - 15	8.8972	108	52	50	1	3	6538.11	6536.67	0.555556	0.888889
Bomet	MOTIGO HILL	2012-02-13	5 - 15	9.38889	108	34	33	0	2	3682.56	3664.89	0	17.6667
Kericho	KOYABET	2012-02-03	4 - 17	9.82407	108	4	1	2	1	18.7778	13.1111	2.66667	3
Kericho	KITUMBE	2012-02-08	5 - 13	8.76852	108	16	5	7	6	517.778	485.556	22	10.2222
Kericho	ITOIBEI	2012-03-30	4 - 15	9.61682	108	28	28	0	1	3339.44	3339.22	0	0.222222
Kericho	TELANET	2012-01-31	5 - 16	9.66346	105	43	33	23	1	3379.31	3315.09	64.1143	0.114286
Kericho	KAPLEMEIWET	2012-02-07	5 - 14	9.39815	108	38	30	12	14	2849.78	2734.33	17.2222	98.2222
Kericho	KAPTOBOIT	2012-02-06	3 - 14	9.44444	108	28	24	3	4	1926.22	1865.67	6.11111	54.4444
Kericho	ST.MARKS	2012-02-09	4 - 15	9.3271	108	62	55	15	17	5957.78	5883.78	44.6667	29.3333
Kericho	KAPSOMBOCH	2012-02-01	4 - 15	10.0648	108	5	3	1	1	7.11111	5.88889	0.888889	0.333333
Kericho	KASAINET	2012-04-03	4 - 16	9.88889	108	36	35	1	1	3462.56	3461.11	0.444444	1
Kericho	KAPSEWA	2012-04-02	4 - 16	9.74074	108	41	39	1	3	4766.78	4765.11	0.111111	1.55556
Kericho	KAPKARES	2012-02-10	4 - 16	9.37963	108	50	48	1	3	5554.67	5550.22	3.55556	0.888889
Kericho	KAMAGET B	2012-02-02	4 - 17	9.64486	107	26	16	8	9	1467.14	1436.64	12.1121	18.3925
Transmara	ENOOSAEN	2012-02-27	4 - 15	9.52778	108	56	41	1	25	4723.44	4701.67	2.77778	19
Transmara	ILPASHIRE	2012-02-28	7 - 14	9.98113	108	48	26	12	29	2838.11	2753	19.8889	65.2222
Transmara	KARDA	2012-03-29	4 - 14	9	108	65	32	18	43	3039.67	2857.22	56.6667	125.778
Transmara	NKARANO	2012-02-23	5 - 16	10.165	108	71	60	13	23	7022.22	6625.78	356	40.4444
Transmara	OLEREKO	2012-02-24	5 - 15	10.0463	108	56	19	0	45	1361.11	1246	0	115.111
Transmara	OLUPIKIDONG'OE	2012-02-29	3 - 15	9.71296	108	39	6	0	36	265	234.556	0	30.4444
Transmara	PUSANKI	2012-03-01	3 - 17	10.7905	105	54	18	1	45	3538.29	3445.94	0.228571	92.1143
Transmara	OLOOKWAYA	2012-03-02	3 - 18	10.3434	101	69	9	7	65	1978.81	1679.41	2.25743	297.149
Transmara	SIMOTWET	2012-03-28	4 - 15	10.0278	108	56	56	1	1	8293.56	8292.11	0.222222	1.22222
Transmara	NDAMANA	2012-03-27	5 - 15	10.6296	108	53	46	0	11	6242.22	6234.44	0	7.77778
Bungoma East	MUTIKE DEB	2012-02-15	4 - 15	9.80374	107	61	44	52	0	2920.15	2491.63	428.523	0
Bungoma East	ST. MATHEWS	2012-03-28	5 - 15	9.64815	108	42	10	42	2	839.444	673.556	137.111	28.7778
Bungoma East	KHALALA	2012-02-20	6 - 15	10.0187	107	56	46	47	2	2411.89	1983.7	424.822	3.36449
Bungoma East	BUNANGENI	2012-02-17	4 - 16	10.4953	108	61	47	57	1	2425.67	2119.78	305.111	0.777778
Bungoma East	MASINDU FYM	2012-02-14	4 - 16	9.85981	107	64	46	53	1	2286.39	1958.92	306.168	21.3084
Bungoma East	BAKISA DEB	2012-02-13	3 - 16	10.1776	107	67	41	62	0	1806.73	1541.38	265.346	0
Bungoma East		2012-03-30	3 - 17	9.7766	96	46	3	45	0	374.875	186.125	188.75	0
Bungoma East	MITUKUYU	2012-02-16	5 - 18	10.2685	108	59	42	53	2	2386.56	2007.22	341.778	37.5556
Bungoma East	WANDABWA	2012-03-29	5 - 15	10.2407	108	46	11	45	0	1229.33	1052.89	176.444	0
Bungoma East	MARBLE	2012-02-21	3 - 21	9.81481	108	23	10	15	0	328.111	280.556	47.5556	0
Bunyala	SISENYA	2012-03-23	5 - 16	10.2315	108	16	1	9	7	38.6667	2.55556	30.8889	5.22222
Bunyala	BUKOMA	2012-04-05	4 - 16	9.98148	108	54	16	13	44	1346.11	1144	58.7778	143.333
Bunyala	PORT VICTORIA	2012-03-05	5 - 16	10.1019	108	31	10	7	23	688.667	574	24.3333	90.3333
Bunyala	SIBUKA	2012-02-03	5 - 16	10.5185	108	61	35	35	23	2290.33	2131.56	124.111	34.6667
Bunyala	MUSOMAAC	2012-03-06	6 - 16	10.5327	108	42	13	7	29	655.222	531	26.3333	97.8889
Bunyala	MUKHOBOLA	2012-03-21	3 - 15	9.94444	108	34	15	5	23	784.222	721.889	10.1111	52.2222
Bunyala	MUNDIKA B	2012-01-03	5 - 17	10.1296	108	49	27	40	16	1488.11	1277.67	175.556	34.8889
Bunyala	RUAMBWA	2012-03-20	5 - 16	10.3704	108	37	14	17	25	837.667	712.667	86.4444	38.5556
Busia	BUSIRE	2012-02-24	5 - 15	10.0648	108	58	39	34	24	3063.33	2851.22	147	65.1111
Busia	NYALWANDA	2012-02-29	5 - 17	10.4537	108	43	15	32	6	1366.22	1090	266.333	9.88889
Busia	KHUNYANGU	2012-02-28	3 - 16	10.0095	106	20	2	18	2	86.8302	7.01887	68.8302	10.9811
Busia	BUTULA BOYS	2012-03-26	3 - 15	9.60185	108	35	16	25	7	1197.22	1090.67	100.111	6.44444
Busia	BUSABAKHWA	2012-02-27	6 - 16	10.3519	108	37	9	30	1	538.778	419.222	118	1.55556
Busia	MUNDIKA GIRLS	2012-03-22	5 - 15	9.87037	108	34	12	22	6	549.444	466	78.8889	4.55556
Busia	NASIRA	2012-02-22	5 - 14	10.0556	108	30	6	24	1	562.889	480.444	81.4444	1
Busia	MUNDULUSIA	2012-04-10	5 - 15	9.65421	108	31	6	29	2	363.556	247.111	114.778	1.66667
Busia	SIBEMBE	2012-03-27	4 - 16	10.1574	108	47	31	26	3	1749.44	1472.33	275.444	1.66667
Busia	MWENGE	2012-02-23	5 - 18	9.87037	108	43	12	33	0	773.667	543.444	230.222	0
Emuhaya	EMUSIRE	2012-03-19	5 - 15	10.0667	108	53	45	12	9	3080.22	3036	21.3333	22.8889
Emuhaya	KAYILA	2012-03-16	5 - 14	9.75701	108	67	62	19	8	5511.78	5339.89	156.222	15.6667
Emuhaya	ESIRULO	2012-02-09	5 - 16	10	106	45	34	39	3	2487.74	2280.34	206.038	1.35849
Emuhaya		2012-02-10	5 - 15	9.51852	108	45	40	34	3	3644.56	3433.67	209.333	1.55556
Emuhaya	WALUKA	2012-02-09	3 - 16	9.58252	106	34	31	7	1	2152.19	2137.47	14.3774	0.339623
Emuhaya	EBUSAKAMI	2012-03-15	4 - 14	9.28972	108	57	53	4	22	5824.67	5678.78	24.8889	121
Emuhaya	EBWIRANYI	2012-04-11	4 - 15	9.9717	108	71	68	3	31	5460.89	5385.56	4.22222	71.1111
Emuhaya	ILUNGU	2012-02-08	3 - 16	9.62963	108	60	49	20	8	4691.44	4490.67	190.667	10.1111
Kakamega Central	KAMULI	2012-03-14	4 - 18	11.1019	108	63	45	50	0	1875.11	1400	475.111	0
Kakamega Central	CHEBUYUSI	2012-01-31	4 - 15	9.72222	108	21	6	19	0	658.444	503.556	154.889	0
Kakamega Central	MUSAGA	2012-01-02	5 - 15	9.7963	108	32	16	25	1	1424.56	1346.11	78.1111	0.333333
Kakamega Central	EMATIHA	2012-03-02	3 - 18	9.88571	107	51	42	26	0	4188.34	4077.76	110.579	0
Kakamega Central	EBUSHIBO	2012-02-02	5 - 15	9.96226	106	42	29	28	0	1887.28	1824.91	62.3774	0
Kakamega Central	BUSHILI	2012-03-12	4 - 15	9.62037	108	48	40	42	1	2287.11	2097.67	188.111	1.33333
Kakamega Central	KILIMO	2012-02-06	5 - 14	9.3271	107	38	14	29	3	1012.71	872.748	139.065	0.897196
Kakamega Central	MWIYENGA	2012-03-13	5 - 15	9.89815	108	50	45	44	6	3554.89	3305.22	238.778	10.8889
Kakamega Central	ROSTERMAN	2012-02-07	4 - 17	9.82243	107	37	24	30	0	1590.28	1460.41	129.869	0
Kakamega Central	KAKAMEGA MUSLIM	2012-02-08	5 - 16	10.4095	105	20	14	16	3	676.343	640	34.7429	1.6
Lugari	VUYIKA	2012-03-07	4 - 17	10.287	108	20	16	4	0	1210.67	1183.89	26.7778	0
Lugari	LUKOVA	2012-03-08	4 - 16	10.1019	108	48	45	35	0	3330.44	3123.56	206.889	0
Lugari	KWAMBU	2012-03-09	5 - 17	10.3519	108	40	32	37	0	1169.67	932.889	236.778	0
Lugari	SANGO	2012-04-10	5 - 17	9.89423	108	10	9	1	0	195.444	194.333	1.11111	0
Lugari	PATRICE	2012-04-03	5 - 16	9.85185	108	43	34	43	0	1063.33	876.222	187.111	0
Lugari	ST.JOSEPHS NYOROTIS	2012-04-04	6 - 16	9.9537	108	28	18	25	1	774.333	685.778	87.3333	1.22222
Lugari	KISIGAME	2012-04-11	5 - 16	10.9109	108	17	11	5	1	869.778	863.889	5.77778	0.111111
Lugari	ANGAYU	2012-04-11	4 - 15	9.66019	108	6	5	1	0	257.667	256.556	1.11111	0
Lugari	ST.KIZITO	2012-04-02	4 - 17	10.1619	108	47	39	38	0	1966.44	1753.78	212.667	0
Lugari	FORESTAL	2012-04-12	5 - 16	9.95238	108	14	14	0	0	1104.78	1104.78	0	0
Gucha	KEBABE	2012-03-21	5 - 15	10.1389	108	37	34	7	1	4506	4497.44	8	0.555556
Gucha	NYANSARA DOK	2012-03-14	3 - 15	9.69159	108	53	16	38	5	1923.11	1802.78	118.778	1.55556
Gucha	RITEMBU DEB	2012-03-23	4 - 15	10.4074	108	40	31	17	2	1751.44	1726.56	24.4444	0.444444
Gucha	OMOSOBWA MCK	2012-03-22	5 - 14	9.77778	108	49	39	12	0	2175.67	2167.56	8.11111	0
Gucha	BENDERA	2012-03-22	4 - 14	9.51852	108	79	77	12	1	13662.3	13600.7	61	0.666667
Gucha	RIAIMA	2012-03-20	3 - 16	10.1852	108	62	53	22	1	3434	3414.33	19.1111	0.555556
Gucha	NYAKIGI	2012-03-26	4 - 15	9.69444	108	59	57	4	2	8134.44	8126.44	7	1
Gucha	GESURE SDA	2012-03-23	4 - 15	9.44444	108	33	31	4	0	3643.44	3636.11	7.33333	0
Gucha	MASISI	2012-03-15	3 - 14	9.16667	108	46	44	3	1	6384.56	6380.22	4.22222	0.111111
Gucha	TUKIA MWANA	2012-03-19	5 - 13	8.97222	108	60	58	6	1	6068.56	6063.89	4.55556	0.111111
Gucha	KEERA PAG	2012-03-16	6 - 13	9.2963	108	43	33	13	0	3863.44	3854.44	9	0
Gucha	GETUNU DOK	2012-03-20	5 - 14	9.49074	108	46	41	6	3	6498.44	6489.78	4	4.66667
Homabay	GOD POKO	2012-02-13	3 - 16	10.1776	107	37	26	18	0	1060.82	1035.25	25.5701	0
Homabay	ONGETI	2012-02-17	3 - 16	9.87963	108	30	8	16	11	31	9.88889	13.8889	7.22222
Homabay	ANG'IRO	2012-02-20	5 - 16	10.1389	108	19	8	14	1	531.444	520.778	10.2222	0.444444
Homabay	WIAMEN	2012-03-13	3 - 16	9.92593	108	61	51	25	5	3721.33	3665.56	52.2222	3.55556
Homabay	ALARA KORAYO	2012-02-20	3 - 14	9.57407	108	28	10	19	3	286.667	176.556	108.333	1.77778
Homabay	AYUYU	2012-03-12	3 - 16	10.0833	108	22	8	14	5	165.222	137.333	25.1111	2.77778
Homabay	RANGWE	2012-03-14	4 - 18	9.86111	108	36	10	23	9	1007.56	981.778	22	3.77778
Homabay	RANDUNG	2012-02-16	3 - 16	9.7963	108	56	37	19	25	2191.11	2150.44	12.8889	27.7778
Homabay	MANGA	2012-03-16	3 - 15	9.56481	108	18	8	11	4	208.444	190.889	16.4444	1.11111
Homabay	GOT KOKECH	2012-02-24	3 - 15	9.99065	107	31	18	17	9	605.944	580.486	21.5327	3.92523
Homabay	OSANI HILL COMMUNITY	2012-02-14	3 - 16	9.33333	108	30	9	20	4	167.111	146	14.3333	6.77778
Homabay	OJODE MIKUMU NYASOCEDI	2012-02-15	4 - 16	9.62963	108	23	11	14	1	239	229.667	9.22222	0.111111
Kisumu East	URADI	2012-02-07	3 - 14	9.29907	107	28	17	13	2	844.15	820.15	23.4393	0.560748
Kisumu East	NYAWARA	2012-04-12	4 - 15	9.55556	108	23	9	15	2	379.556	339.889	38.8889	0.777778
Kisumu East	KIBOS	2012-01-31	3 - 13	9.00935	108	18	14	10	2	12.7778	5.77778	5.11111	1.88889
Kisumu East	BUNGU	2012-04-11	3 - 15	9.4537	108	20	3	16	1	266.111	232.333	32.5556	1.22222
Kisumu East	RAGUMO	2012-03-02	3 - 16	9.28704	108	22	3	8	12	118.556	19.6667	8.44444	90.4444
Kisumu East	ANGIRA	2012-02-06	4 - 16	9.58879	108	33	15	17	14	398.667	349.556	35.5556	13.5556
Kisumu East	LELA	2012-04-04	3 - 13	9.4486	108	12	4	8	1	124.444	118.778	5.11111	0.555556
Kisumu East	KOWALA	2012-01-02	3 - 15	9.70755	108	5	2	1	2	164.889	163	0.555556	1.33333
Kisumu East	OKANA	2012-02-02	3 - 16	9.31776	107	5	4	1	0	133.121	132.673	0.448598	0
Kisumu East	KANYAMEDHA	2012-04-10	3 - 14	8.7963	108	22	13	2	8	2056.22	2053.33	0.555556	2.33333
Kuria East	KOROMANGUCHA	2012-04-03	4 - 15	9.66667	108	20	3	18	3	191.667	178.778	12.2222	0.666667
Kuria East	GIBARORI	2012-03-30	4 - 15	10.1204	108	37	5	32	0	419.222	390.333	28.8889	0
Kuria East	KIGUTIMO	2012-02-04	3 - 15	9.98148	108	22	1	22	0	28	16.4444	11.5556	0
Kuria East	MATARE	2012-03-29	4 - 16	9.64815	108	16	0	16	0	5	0	5	0
Kuria East	NYABIKONGORI	2012-03-21	3 - 16	9.86111	108	15	1	14	0	8.22222	0.111111	8.11111	0
Kuria East	KWIHO	2012-03-26	4 - 18	10.0093	108	28	9	24	2	259.778	239.778	19.7778	0.222222
Kuria East	MAKONGE	2012-03-28	3 - 14	10.2593	108	20	8	14	1	172.667	164.556	8	0.111111
Kuria East	TARAGAI	2012-03-27	3 - 15	9.78704	108	35	2	34	0	115.111	56.8889	58.2222	0
Masaba	RITIBO	2012-03-13	5 - 14	9.4537	108	51	51	1	0	7432	7431.67	0.333333	0
Masaba	CHITAGO DEB	2012-03-06	4 - 15	9.34579	108	30	1	0	29	3847	0.222222	0	3846.78
Masaba	KIAMIREGA	2012-03-15	5 - 16	9.35922	108	33	30	5	1	1830.33	1826	4.22222	0.111111
Masaba	NYAMOISEKEMUYA	2012-03-12	5 - 15	9.23148	108	46	46	0	0	6377.56	6377.56	0	0
Masaba	MOI KISII	2012-03-08	5 - 13	9.26852	108	22	21	0	1	1808.89	1808.78	0	0.111111
Masaba	KIAMOKAMA DEB	2012-03-09	3 - 14	9.11111	108	19	19	0	0	2713.78	2713.78	0	0
Masaba	MASABO	2012-03-07	4 - 14	9.25926	108	39	34	7	0	3798.89	3794.78	4.11111	0
Masaba	NYAMBOGO	2012-03-09	4 - 16	9.93519	108	51	48	4	1	3611	3609.56	1	0.444444
Masaba	NYAMASEGA SDA	2012-03-05	8 - 13	10.6389	108	6	5	0	1	229.444	229.111	0	0.333333
Masaba	AMEAGARA	2012-03-19	5 - 15	9.71296	108	44	43	4	0	2522.56	2521.33	1.22222	0
Rachuonyo	SEKA DOK	2012-02-10	4 - 14	9.47222	108	9	1	1	7	4.77778	0.555556	0.444444	3.77778
Rachuonyo	OTONDO	2012-03-08	3 - 15	9.46296	108	49	44	16	15	3535.44	3508.67	13.4444	13.3333
Rachuonyo	ANYONA	2012-02-27	4 - 14	9.42593	108	45	41	6	6	2134.89	2122.22	10.1111	2.55556
Rachuonyo	HARAMBEE	2012-02-28	3 - 15	9.82407	108	78	65	24	11	5584.78	5534	46	4.77778
Rachuonyo	KOJWACH	2012-03-05	3 - 15	9.09259	108	37	22	15	6	669.444	652.778	14.5556	2.11111
Rachuonyo	KATANGA	2012-03-06	3 - 16	9.84906	108	35	9	29	3	864.333	809.444	53.4444	1.44444
Rachuonyo	NYALGOSI	2012-03-07	3 - 16	9.83333	108	21	6	16	1	159.222	135.778	23	0.444444
Rachuonyo	WARADHO	2012-02-03	3 - 15	10.1204	108	45	13	35	4	642	544.667	96.3333	1
Rachuonyo	HOMELIME	2012-02-22	4 - 14	9.4537	108	20	15	8	5	413.889	389.889	11.8889	12.1111
Rachuonyo	OTOK	2012-01-03	3 - 18	9.86111	108	16	6	8	2	269.333	250.556	16	2.77778
Rachuonyo	KOGEMBO	2012-02-29	3 - 16	9.61682	108	18	11	4	8	85	65.5556	2.77778	16.6667
Rachuonyo	OMOLO AGAR	2012-02-23	4 - 14	9.44444	108	21	11	10	5	207.444	182	18.6667	6.77778

## Sheet: Y1_postMDA(60)
dist_name	schoolname	date_survey	min-max	mean_age	examined	sth_infected	as_infected	hk_infected	tr_infected	sth_epg	as_epg	hk_epg	tr_epg
Kilindini	LIKONI	2013-04-05	5 - 14	10.4019	107	5	0	1	5	8.63551	0	3.47664	5.15888
Kilindini	MIRITINI WORLD BANK	2013-04-08	5 - 15	10.3178	107	28	0	7	25	62.9159	0	27.9252	34.9907
Kilindini	ST.KEVIN	2013-04-09	5 - 14	9.04082	99	3	0	0	3	7.63636	0	0	7.63636
Kwale	MNYALATSONI	2013-04-04	5 - 15	10.6296	108	17	1	16	0	26.7778	0.222222	26.5556	0
Kwale	SHIMBA HILLS	2013-04-02	6 - 15	10	107	4	0	2	2	7.85047	0	6.39252	1.45794
Kwale	CHITSANZE	2013-03-26	7 - 14	10.7358	106	1	0	1	0	1.01887	0	1.01887	0
Kwale	WAA BOARDING	2013-03-28	5 - 15	10.7593	108	13	0	3	10	14.2222	0	2	12.2222
Malindi	WARESA	2013-04-11	4 - 17	11.1887	106	1	0	1	0	0.226415	0	0.226415	0
Malindi	KHOMBENI	2013-04-12	6 - 18	10.4907	108	2	0	1	1	1.66667	0	1.11111	0.555556
Malindi	MARERENI	2013-04-10	4 - 17	11.2941	102	7	0	3	4	31.8824	0	28.8235	3.05882
Msambweni	MWAKALANGA	2013-03-27	5 - 18	10.4	105	2	0	2	0	2.4	0	2.4	0
Msambweni	MAJORENI	2013-04-03	7 - 16	11.1389	108	22	1	15	12	272.778	222.333	32.2222	18.2222
Taita	SHAGHA	2013-05-22	6 - 14	9.96296	108	0	0	0	0	0	0	0	0
Taita	MARIWENYI	2013-05-24	4 - 16	8.57895	95	0	0	0	0	0	0	0	0
Taita	CHOKE	2013-05-23	4 - 14	9.50926	108	3	0	0	3	1.66667	0	0	1.66667
Bomet	TUMOIYOT	2012-11-13	3 - 18	9.83333	108	1	0	0	1	0.333333	0	0	0.333333
Bomet	KIPLOKYI	2012-11-09	5 - 15	9.83333	108	15	9	0	8	64.1111	30.4444	0	33.6667
Bomet	KAMAYA	2012-11-06	4 - 15	10.2778	108	3	2	0	1	4	3.88889	0	0.111111
Kericho	ITOIBEI	2012-11-12	4 - 16	9.83333	108	4	3	0	1	291.222	290.889	0	0.333333
Kericho	KASAINET	2012-11-07	6 - 14	9.73148	108	5	4	0	1	30	29.8889	0	0.111111
Kericho	KAPSEWA	2012-11-06	4 - 15	9.91667	108	15	13	0	3	501.556	500.778	0	0.777778
Transmara	KARDA	2012-11-08	4 - 13	8.77778	108	53	3	8	50	376.889	9.88889	12.6667	354.333
Transmara	SIMOTWET	2012-11-12	5 - 15	10.6481	108	5	3	0	2	272.778	272.222	0	0.555556
Transmara	NDAMANA	2012-11-09	4 - 16	10.8056	108	19	3	0	16	219	195.667	0	23.3333
Bungoma East	ST. MATHEWS	2012-09-27	5 - 14	9.34259	108	1	0	1	0	1.22222	0	1.22222	0
Bungoma East		2012-10-01	3 - 17	10.1912	70	2	1	1	0	33.2571	19.5429	13.7143	0
Bungoma East	WANDABWA	2012-09-28	4 - 24	10.3148	108	4	1	3	0	254.778	222.333	32.4444	0
Bunyala	SISENYA	2012-10-08	6 - 14	10.4074	108	4	0	3	1	6.55556	0	5.77778	0.777778
Bunyala	MUKHOBOLA	2012-10-05	3 - 14	9.88889	108	32	8	2	24	192	154.111	1.22222	36.6667
Bunyala	RUAMBWA	2012-10-04	5 - 17	10.5	108	12	6	0	8	13.3333	7.55556	0	5.77778
Busia	BUTULA BOYS	2012-10-09	4 - 15	10.1944	108	11	5	7	1	403.111	393	9.88889	0.222222
Busia	MUNDIKA GIRLS	2012-10-10	5 - 14	10.0185	108	3	2	0	1	116	115.667	0	0.333333
Busia	SIBEMBE	2012-10-02	5 - 17	10.787	108	27	6	17	8	147.889	126.333	19.2222	2.33333
Emuhaya	EMUSIRE	2012-09-27	4 - 16	10.0374	108	17	8	2	10	761.222	752.444	3.77778	5
Emuhaya	KAYILA	2012-09-28	5 - 15	9.85185	108	27	8	4	24	192.222	154.444	3.77778	34
Emuhaya	EBUSAKAMI	2012-10-12	4 - 14	9.30556	108	19	10	0	10	861.444	857.667	0	3.77778
Kakamega Central	KAMULI	2012-10-08	6 - 18	11.4907	108	19	4	16	0	302	246.556	55.4444	0
Kakamega Central	BUSHILI	2012-10-01	4 - 16	10.2222	108	9	3	8	1	44.3333	27.2222	16.7778	0.333333
Kakamega Central	MWIYENGA	2012-10-05	5 - 14	9.98148	108	6	2	3	1	62.1111	61.1111	0.888889	0.111111
Lugari	PATRICE	2012-10-02	5 - 16	10.2222	108	2	2	1	0	21.6667	21.4444	0.222222	0
Lugari	ST.JOSEPHS NYOROTIS	2012-10-03	4 - 16	10.1667	108	4	1	2	1	8.11111	6.11111	1.44444	0.555556
Lugari	ST.KIZITO	2012-10-04	5 - 18	10.5648	108	2	0	2	0	3	0	3	0
Gucha	RITEMBU DEB	2012-11-02	4 - 16	10.4722	108	1	0	0	1	0.444444	0	0	0.444444
Gucha	OMOSOBWA MCK	2012-11-05	4 - 14	9.86111	108	4	4	0	4	231.111	134.333	0	96.7778
Gucha	RIAIMA	2012-11-01	5 - 17	10.3796	108	10	9	0	1	259.667	259.111	0	0.555556
Homabay	WIAMEN	2012-11-02	4 - 17	10.0374	107	12	3	6	7	270.168	261.533	6.28037	2.35514
Homabay	AYUYU	2012-11-08	3 - 16	10.4019	107	9	0	9	0	7.85047	0	7.85047	0
Homabay	MANGA	2012-11-12	4 - 15	10.0748	107	7	0	6	3	5.27103	0	4.37383	0.897196
Kisumu East	NYAWARA	2012-10-16	4 - 15	10.0185	108	3	0	1	2	0.444444	0	0.111111	0.333333
Kisumu East	LELA	2012-10-12	5 - 13	9.80556	108	3	1	1	1	12.2222	12	0.111111	0.111111
Kisumu East	KANYAMEDHA	2012-10-15	4 - 15	10.0463	108	1	0	0	1	0.555556	0	0	0.555556
Kuria East	KOROMANGUCHA	2013-03-29	5 - 16	12.6207	58	2	0	2	0	1.24138	0	1.24138	0
Kuria East	MATARE	2013-03-28	6 - 13	9.83517	91	3	1	2	0	9.36264	7.38462	1.97802	0
Kuria East	TARAGAI	2013-03-28	5 - 14	9.62338	77	1	0	1	0	0.779221	0	0.779221	0
Masaba	KIAMIREGA	2012-11-07	5 - 13	9.5	108	0	0	0	0	0	0	0	0
Masaba	NYAMBOGO	2012-11-08	4 - 15	10.3981	108	1	1	0	0	3	3	0	0
Masaba	AMEAGARA	2012-11-09	6 - 15	9.80556	108	1	1	1	0	7.33333	6.55556	0.777778	0
Rachuonyo	OTONDO	2012-11-05	4 - 14	9.89815	108	23	10	8	9	709.444	700.889	5.55556	3
Rachuonyo	KATANGA	2012-11-06	4 - 20	10.3143	105	33	5	27	7	211.314	125.829	82.1714	3.31429
Rachuonyo	NYALGOSI	2012-11-07	4 - 16	10.243	108	6	0	6	0	9.33333	0	9.33333	0

## Sheet: Y2_preMDA(60)
dist_name	schoolname	date_survey	min-max	mean_age	examined	sth_infected	as_infected	hk_infected	tr_infected	sth_epg	as_epg	hk_epg	tr_epg
Kilindini	LIKONI	2014-01-30	4 - 16	9.94444	108	10	0	4	7	14.5556	0	6.22222	8.33333
Kilindini	MIRITINI WORLD BANK	2014-01-31	6 - 15	9.76852	108	20	0	5	17	41.6667	0	8.55556	33.1111
Kilindini	ST.KEVIN	2014-02-01	5 - 14	9.23148	108	0	0	0	0	0	0	0	0
Kwale	MNYALATSONI	2014-01-28	5 - 16	10.5278	108	40	0	39	1	206.778	0	206.333	0.444444
Kwale	SHIMBA HILLS	2014-01-27	5 - 14	10.0833	108	30	1	25	6	237.222	98.5556	136.111	2.55556
Kwale	CHITSANZE	2014-01-22	6 - 19	10.4352	108	7	0	6	2	37.7778	0	24.1111	13.6667
Kwale	WAA BOARDING	2014-01-23	6 - 15	10.287	108	16	1	6	9	18.8889	0.111111	10.3333	8.44444
Malindi	WARESA	2014-02-05	5 - 17	10.1944	108	0	0	0	0	0	0	0	0
Malindi	KHOMBENI	2014-02-04	5 - 16	10.4722	108	7	1	5	2	132.333	37.4444	93.7778	1.11111
Malindi	MARERENI	2014-02-03	5 - 16	10.4907	108	1	0	0	1	0.888889	0	0	0.888889
Msambweni	MWAKALANGA	2014-01-29	4 - 16	9.87963	108	5	0	5	0	4.44444	0	4.44444	0
Msambweni	MAJORENI	2014-01-24	5 - 16	10.6944	108	46	2	33	18	273.556	20.7778	223.333	29.4444
Taita	SHAGHA	2014-02-11	6 - 14	9.7037	108	0	0	0	0	0	0	0	0
Taita	MARIWENYI	2014-02-07	3 - 17	8.76852	108	0	0	0	0	0	0	0	0
Taita	CHOKE	2014-02-10	4 - 15	9.26471	102	0	0	0	0	0	0	0	0
Bomet	TUMOIYOT	2013-06-07	4 - 15	9.86792	106	37	35	0	10	2708.15	2693.09	0	15.0566
Bomet	KIPLOKYI	2013-06-11	5 - 15	9.95192	104	30	28	0	7	3473.19	3458.31	0	14.8846
Bomet	KAMAYA	2013-06-10	4 - 14	9.68932	103	8	8	0	0	790.019	790.019	0	0
Kericho	ITOIBEI	2013-06-04	4 - 16	9.7963	108	15	15	0	3	1754.89	1747	0	7.88889
Kericho	KASAINET	2013-06-06	4 - 14	9.63265	98	21	21	0	1	2585.39	2585.02	0	0.367347
Kericho	KAPSEWA	2013-06-05	4 - 16	9.56604	106	34	30	0	8	3933.96	3923.21	0	10.7547
Transmara	KARDA	2013-05-29	4 - 19	9	107	55	12	7	49	866.579	535.178	16.486	314.916
Transmara	SIMOTWET	2013-05-28	6 - 15	10.1481	108	56	52	0	10	4742.89	4734.78	0	8.11111
Transmara	NDAMANA	2013-05-27	5 - 16	10.5047	107	18	15	0	5	1103.33	1101.64	0	1.68224
Bungoma East	ST. MATHEWS	2013-05-28	5 - 15	9.48148	108	23	22	0	3	3031.89	3026.11	0	5.77778
Bungoma East	WANDABWA	2013-05-27	3 - 15	9.93579	107	28	16	14	0	1158.95	1125.98	32.972	0
Bungoma East	SIPALA	2013-05-29	3 - 14	9.09756	82	5	4	1	0	417.659	416.78	0.878049	0
Bunyala	SISENYA	2013-05-24	4 - 16	10.213	108	19	1	4	14	40.2222	5.55556	12	22.6667
Bunyala	MUKHOBOLA	2013-05-23	4 - 15	10.1019	108	54	33	1	42	2667.33	2526.67	0.111111	140.556
Bunyala	RUAMBWA	2013-05-22	0 - 17	10.4393	108	37	20	12	13	1766.44	1742.78	10.5556	13.1111
Busia	BUTULA BOYS	2013-05-22	4 - 15	10.0841	107	16	13	5	1	810.28	803.551	6.05607	0.672897
Busia	MUNDIKA GIRLS	2013-05-24	4 - 14	9.32692	104	14	12	3	3	1470.12	1437.81	29.0769	3.23077
Busia	SIBEMBE	2013-05-23	5 - 16	10.6321	106	27	15	12	3	1125.4	1083.96	38.717	2.71698
Emuhaya	EMUSIRE	2013-05-28	3 - 16	9.56075	107	33	32	1	3	1692.67	1689.76	0.336449	2.57944
Emuhaya	KAYILA	2013-05-29	4 - 14	9.90566	106	44	40	12	32	4227.28	4134.79	12.6792	79.8113
Emuhaya	EBUSAKAMI	2013-05-27	4 - 14	9.38679	106	39	36	1	14	4069.47	4034.15	0.679245	34.6415
Kakamega Central	KAMULI	2013-05-30	5 - 16	10.7778	108	35	27	11	0	1702.44	1681.78	20.6667	0
Kakamega Central	BUSHILI	2013-06-03	5 - 15	9.78704	108	18	17	2	0	1095	1093.56	1.44444	0
Kakamega Central	MWIYENGA	2013-05-31	4 - 15	10.0185	108	34	32	2	4	1428.11	1416.67	5.44444	6
Lugari	PATRICE	2013-06-03	4 - 15	9.9717	106	12	12	2	1	785.774	783.509	1.13208	1.13208
Lugari	ST.JOSEPHS NYOROTIS	2013-05-30	4 - 16	10.0467	107	5	5	0	0	383.103	383.103	0	0
Lugari	ST.KIZITO	2013-05-31	4 - 16	10.0192	104	13	11	0	3	551.654	549.346	0	2.30769
Gucha	RITEMBU DEB	2013-06-04	5 - 14	10.2617	107	24	24	1	2	597.757	594.841	2.57944	0.336449
Gucha	OMOSOBWA MCK	2013-06-06	5 - 15	9.7963	108	30	29	4	0	2207	2205.56	1.44444	0
Gucha	RIAIMA	2013-06-05	5 - 15	9.80952	105	32	32	2	0	2064.91	2058.17	6.74286	0
Homabay	WIAMEN	2013-06-07	4 - 15	10.0463	108	26	26	2	1	1805.44	1804.11	0.777778	0.555556
Homabay	AYUYU	2013-06-04	4 - 17	10.5833	108	35	6	27	7	264.667	160	101.333	3.33333
Homabay	MANGA	2013-06-05	4 - 19	10.2778	108	11	3	7	2	86.6667	82	3.22222	1.44444
Kisumu East	NYAWARA	2013-05-24	4 - 15	10.019	106	4	1	1	3	231.17	226.415	1.13208	3.62264
Kisumu East	LELA	2013-05-22	3 - 15	9.42268	97	2	1	2	0	24.3711	23.3814	0.989691	0
Kisumu East	KANYAMEDHA	2013-05-23	5 - 15	9.91304	92	8	3	3	5	148.826	139.174	2.08696	7.56522
Kuria East	KOROMANGUCHA	2013-06-11	5 - 16	10.287	108	7	0	6	1	5.11111	0	4.77778	0.333333
Kuria East	MATARE	2013-06-07	5 - 14	9.15741	108	1	0	1	0	1.22222	0	1.22222	0
Kuria East	TARAGAI	2013-06-10	3 - 16	9.34579	107	2	0	1	1	1.00935	0	0.448598	0.560748
Masaba	KIAMIREGA	2013-06-03	5 - 14	9.88679	106	16	16	0	0	960.453	960.453	0	0
Masaba	NYAMBOGO	2013-05-31	3 - 15	9.66667	108	21	20	1	0	1318.89	1318.33	0.555556	0
Masaba	AMEAGARA	2013-05-30	6 - 15	9.47664	107	29	26	3	1	2064.79	2063.1	1.34579	0.336449
Rachuonyo	OTONDO	2013-06-07	4 - 14	9.35514	107	41	39	1	9	2821.91	2802.73	0.11215	19.0654
Rachuonyo	KATANGA	2013-06-11	5 - 15	10.0833	108	6	2	4	2	15.1111	9.88889	4.55556	0.666667
Rachuonyo	NYALGOSI	2013-06-10	4 - 15	10.2243	107	0	0	0	0	0	0	0	0

## Sheet: Y2_postMDA
dist_name	schoolname	date_survey	min-max	mean_age	examined	sth_infected	as_infected	hk_infected	tr_infected	sth_epg	as_epg	hk_epg	tr_epg
Kilindini	LIKONI	2014-03-27	6 - 14	9.98148	108	6	0	2	4	10.2222	0	8.44444	1.77778
Kilindini	MIRITINI WORLD BANK	2014-03-25	6 - 14	9.81481	108	13	1	0	13	9.88889	0.111111	0	9.77778
Kilindini	ST.KEVIN	2014-03-26	5 - 14	9.5463	108	2	0	0	2	11.5556	0	0	11.5556
Kwale	MNYALATSONI	2014-03-24	5 - 15	10.4259	108	16	0	16	0	31	0	31	0
Kwale	SHIMBA HILLS	2014-03-21	5 - 14	10.3148	108	7	0	4	4	3.22222	0	1.66667	1.55556
Kwale	CHITSANZE	2014-03-17	7 - 14	10.3704	108	1	0	0	1	0.666667	0	0	0.666667
Kwale	WAA BOARDING	2014-03-18	5 - 14	10.0278	108	8	1	2	6	11.7778	9.55556	0.333333	1.88889
Malindi	WARESA	2014-03-28	5 - 14	10.3148	108	0	0	0	0	0	0	0	0
Malindi	KHOMBENI	2014-04-01	6 - 14	10.6204	108	2	0	2	0	7.77778	0	7.77778	0
Malindi	MARERENI	2014-03-31	6 - 14	10.7685	108	1	0	1	0	2.66667	0	2.66667	0
Msambweni	MWAKALANGA	2014-03-19	4 - 14	9.81481	108	0	0	0	0	0	0	0	0
Msambweni	MAJORENI	2014-03-20	7 - 14	11.0463	108	17	1	12	8	297.222	222.444	57.6667	17.1111
Taita	SHAGHA	2014-04-03	5 - 14	9.71296	108	0	0	0	0	0	0	0	0
Taita	MARIWENYI	2014-04-04	4 - 14	9.01852	108	0	0	0	0	0	0	0	0
Taita	CHOKE	2014-04-02	5 - 14	9.5463	108	3	0	1	2	0.666667	0	0.111111	0.555556
Bomet	TUMOIYOT	2013-09-06	5 - 14	9.87619	105	5	4	0	1	282.971	282.857	0	0.114286
Bomet	KIPLOKYI	2013-09-05	6 - 14	9.7963	108	22	3	0	21	318.667	240.889	0	77.7778
Bomet	KAMAYA	2013-09-04	4 - 15	9.84906	106	1	0	0	1	0.679245	0	0	0.679245
Kericho	ITOIBEI	2013-09-05	3 - 16	9.71296	108	0	0	0	0	0	0	0	0
Kericho	KASAINET	2013-09-03	3 - 14	8.85714	70	0	0	0	0	0	0	0	0
Kericho	KAPSEWA	2013-09-04	3 - 15	9.75247	101	2	0	1	1	0.594059	0	0.475248	0.118812
Transmara	KARDA	2013-09-02	4 - 17	9.76923	65	11	0	1	11	22.7077	0	0.369231	22.3385
Transmara	SIMOTWET	2013-09-03	5 - 16	10.3056	108	9	4	0	5	240.222	237.111	0	3.11111
Transmara	NDAMANA	2013-09-02	4 - 15	9.81188	101	17	7	0	12	311.049	292.396	0	18.6535
Bungoma East	ST. MATHEWS	2013-08-05	5 - 16	9.41667	108	5	2	0	4	148.556	143.889	0	4.66667
Bungoma East	WANDABWA	2013-07-29	7 - 14	10.6204	108	1	0	1	0	0.555556	0	0.555556	0
Bungoma East	SIPALA	2013-08-02	4 - 17	9.65714	108	4	3	0	2	6.33333	3.66667	0	2.66667
Bunyala	SISENYA	2013-08-09	5 - 19	10.4722	108	1	0	1	0	0.666667	0	0.666667	0
Bunyala	MUKHOBOLA	2013-08-08	4 - 14	9.97196	107	18	2	2	17	46.5421	7.73832	0.336449	38.4673
Bunyala	RUAMBWA	2013-08-07	5 - 15	10.3519	108	14	1	6	8	15.6667	1.66667	3.88889	10.1111
Busia	BUTULA BOYS	2013-08-12	3 - 16	10.2593	108	1	0	1	0	2.77778	0	2.77778	0
Busia	MUNDIKA GIRLS	2013-08-13	4 - 14	9.50961	104	2	2	0	0	168.808	168.808	0	0
Busia	SIBEMBE	2013-08-06	4 - 16	10.2685	108	20	6	13	5	335.667	292.667	28.8889	14.1111
Emuhaya	EMUSIRE	2013-07-26	4 - 15	10.0278	108	1	1	0	0	90	90	0	0
Emuhaya	KAYILA	2013-08-15	6 - 16	10.037	108	12	6	0	6	774.111	760.111	0	14
Emuhaya	EBUSAKAMI	2013-08-14	4 - 14	9.25	104	6	2	1	6	58.0385	49.5	0.230769	8.30769
Kakamega Central	KAMULI	2013-07-25	5 - 15	10.8426	108	3	2	1	0	227.889	227.111	0.777778	0
Kakamega Central	BUSHILI	2013-07-24	5 - 16	9.72641	106	0	0	0	0	0	0	0	0
Kakamega Central	MWIYENGA	2013-07-23	6 - 14	10.3056	108	6	2	2	2	230.889	229.111	0.222222	1.55556
Lugari	PATRICE	2013-08-01	4 - 14	9.84259	108	1	1	0	0	49.8889	49.8889	0	0
Lugari	ST.JOSEPHS NYOROTIS	2013-07-30	4 - 16	10.2685	108	1	0	1	0	0.111111	0	0.111111	0
Lugari	ST.KIZITO	2013-07-31	3 - 15	9.90566	106	0	0	0	0	0	0	0	0
Gucha	RITEMBU DEB	2013-08-12	5 - 14	10.7944	107	3	3	0	0	19.1776	19.1776	0	0
Gucha	OMOSOBWA MCK	2013-08-08	5 - 13	9.75	104	19	19	0	0	851.308	851.308	0	0
Gucha	RIAIMA	2013-08-13	5 - 18	10.5701	107	20	18	3	0	227.664	227.215	0.448598	0
Homabay	WIAMEN	2013-07-30	4 - 16	9.87736	106	20	5	17	3	104.943	74.1509	30.3396	0.45283
Homabay	AYUYU	2013-07-29	3 - 14	10	103	10	1	9	1	5.59223	0.116505	5.00971	0.466019
Homabay	MANGA	2013-07-26	4 - 17	10.4766	107	1	0	1	1	0.672897	0	0.560748	0.11215
Kisumu East	NYAWARA	2013-07-24	4 - 15	9.56863	102	1	0	0	1	0.823529	0	0	0.823529
Kisumu East	LELA	2013-07-23	5 - 14	9.79439	107	0	0	0	0	0	0	0	0
Kisumu East	KANYAMEDHA	2013-07-25	4 - 14	9.75961	104	6	0	1	5	4.5	0	0.115385	4.38462
Kuria East	KOROMANGUCHA	2013-08-05	4 - 16	10.6111	108	2	0	2	1	0.888889	0	0.777778	0.111111
Kuria East	MATARE	2013-08-07	4 - 14	9.97059	102	2	0	2	0	2.82353	0	2.82353	0
Kuria East	TARAGAI	2013-08-06	4 - 14	9.69231	104	0	0	0	0	0	0	0	0
Masaba	KIAMIREGA	2013-08-14	7 - 15	10.3238	105	0	0	0	0	0	0	0	0
Masaba	NYAMBOGO	2013-08-15	5 - 17	10.4815	108	9	9	1	0	18.5556	17.4444	1.11111	0
Masaba	AMEAGARA	2013-08-16	6 - 15	10.0093	107	2	2	0	0	3.36449	3.36449	0	0
Rachuonyo	OTONDO	2013-07-31	4 - 14	9.50961	104	21	9	9	12	291.346	277.038	6.11538	8.19231
Rachuonyo	KATANGA	2013-08-01	4 - 16	10.0093	107	13	0	13	2	14.4673	0	13.4579	1.00935
Rachuonyo	NYALGOSI	2013-08-02	4 - 17	10.215	107	10	0	10	0	31.1776	0	31.1776	0

## Sheet: Y3_midterm(200)
dist_name	school_name	date_survey	min-max	mean_age	examined	sth_infected	as_infected	hk_infected	tr_infected	sth_epg	as_epg	hk_epg	tr_epg
Kilindini	LIKONI	2015-02-10	6 - 15	10.0392	102	5	0	1	4	2.23529	0	0.117647	2.11765
Kilindini	ST. CHARLES LWANGA	2014-03-17	3 - 15	9.66667	108	1	0	1	0	1.11111	0	1.11111	0
Kilindini	MIRITINI WORLD BANK	2015-02-06	4 - 16	9.88571	105	2	0	1	1	0.228571	0	0.114286	0.114286
Kilindini	MRIMA	2014-03-05	5 - 14	9.77064	109	0	0	0	0	0	0	0	0
Kilindini	MRERONI	2014-03-19	5 - 19	11.3981	108	4	0	4	1	6.88889	0	6.44444	0.444444
Kilindini	MOTHER TERESA	2014-03-18	4 - 13	9.02778	108	4	0	0	4	1.33333	0	0	1.33333
Kilindini	KIPEVU	2014-03-14	5 - 15	10.2056	108	3	0	0	3	2.55556	0	0	2.55556
Kilindini	ST.KEVIN	2015-02-06	4 - 17	8.72917	96	2	0	0	2	0.25	0	0	0.25
Kwale	MBEGANI	2014-03-10	5 - 15	10.2222	108	0	0	0	0	0	0	0	0
Kwale	MNYALATSONI	2015-01-27	5 - 17	10.9314	102	20	0	19	1	19.0588	0	17.4118	1.64706
Kwale	LUKORE	2015-01-30	5 - 18	10.4608	102	26	0	26	2	109.176	0	107.882	1.29412
Kwale	SHIMBA HILLS	2015-01-28	3 - 16	10.0891	101	13	0	11	3	14.3762	0	13.4257	0.950495
Kwale	CHITSANZE	2015-01-26	3 - 15	10.17	100	8	0	7	1	8.04	0	7.68	0.36
Kwale	BOYANI	2015-02-05	5 - 16	10.7404	104	17	0	17	0	20.5385	0	20.5385	0
Kwale	TIWI	2014-03-03	7 - 17	10.9907	108	0	0	0	0	0	0	0	0
Kwale	WAA BOARDING	2015-02-09	4 - 17	10.25	100	7	3	1	4	402.36	391.08	0.24	11.04
Malindi	WARESA	2015-02-12	6 - 17	10.6535	101	3	2	2	0	1.90099	1.06931	0.831683	0
Malindi	ADU	2014-03-25	5 - 16	10.4907	108	0	0	0	0	0	0	0	0
Malindi	AIRPORT	2014-03-24	5 - 16	9.77778	108	1	0	0	1	0.666667	0	0	0.666667
Malindi	BAKHITA	2014-03-26	4 - 17	11.6759	108	0	0	0	0	0	0	0	0
Malindi	JILORE	2014-03-21	3 - 15	10.463	108	5	2	2	2	40.8889	39.2222	0.888889	0.777778
Malindi	MKONDONI	2014-03-20	6 - 15	10.5833	108	2	0	1	1	1.66667	0	1.33333	0.333333
Malindi	KHOMBENI	2015-02-16	5 - 17	11.5288	104	5	0	3	2	19.3846	0	18.1154	1.26923
Malindi	MARIKANO	2014-03-27	6 - 19	11.1111	108	2	0	0	2	0.888889	0	0	0.888889
Malindi	YEDHI	2014-03-28	6 - 15	10.8704	108	4	0	2	2	6.11111	0	4.11111	2
Malindi	MARERENI	2015-02-13	5 - 17	10.6944	108	9	0	5	5	34.1111	0	6.66667	27.4444
Msambweni	MWAKALANGA	2015-01-30	5 - 17	11.0566	106	0	0	0	0	0	0	0	0
Msambweni	MWERENI	2014-03-06	4 - 15	10.5833	108	5	1	3	2	29	2.44444	24.6667	1.88889
Msambweni	KIDOMAYA	2015-02-02	4 - 15	10.3922	102	9	0	9	0	13.7647	0	13.7647	0
Msambweni	MAJORENI	2015-02-03	5 - 15	11.06	100	17	1	16	1	62.64	2.64	59.88	0.12
Msambweni	MWAMBALAZI	2014-03-07	6 - 19	11.1852	108	25	0	24	4	47.3333	0	43.1111	4.22222
Msambweni	ESHU	2014-03-04	5 - 15	10.1682	107	0	0	0	0	0	0	0	0
Msambweni	KIZUMBANI	2014-03-12	5 - 15	10.3056	108	14	0	13	4	109.778	0	59.7778	50
Msambweni	FAHAMUNI	2015-02-05	4 - 16	10.2667	105	42	2	32	19	181.143	24.6857	133.829	22.6286
Msambweni	MAGUTU	2014-03-13	6 - 16	10.213	108	4	0	2	4	14.5556	0	3.77778	10.7778
Msambweni	MWAKIGWENA	2014-03-11	5 - 14	9.68224	107	2	1	1	1	231.252	224.523	6.61682	0.11215
Taita	NGILINYI	2014-04-01	4 - 14	8.94444	108	0	0	0	0	0	0	0	0
Taita	SUNGULULU	2014-03-03	5 - 13	8.92593	108	0	0	0	0	0	0	0	0
Taita	SHAGHA	2015-02-17	5 - 15	9.56731	104	1	0	1	0	0.230769	0	0.230769	0
Taita	MARIWENYI	2015-02-19	4 - 12	9.18269	104	0	0	0	0	0	0	0	0
Taita	CHOKE	2015-02-18	5 - 15	9.50467	107	0	0	0	0	0	0	0	0
Taita	WONGONYI	2014-03-05	3 - 15	8.86667	105	1	0	0	1	0.114286	0	0	0.114286
Taita	KITIVO	2014-03-06	4 - 13	9.04673	108	2	0	0	2	2.11111	0	0	2.11111
Taita	NYOLO	2014-03-04	4 - 14	9.40741	108	0	0	0	0	0	0	0	0
Taita	BUNGULE	2014-03-31	5 - 14	9.90741	108	0	0	0	0	0	0	0	0
Taita	KALELA	2014-03-07	4 - 16	8.96296	108	0	0	0	0	0	0	0	0
Bomet	TUMOIYOT	2014-06-13	5 - 14	9.51852	108	27	25	0	3	983	976.333	0	6.66667
Bomet	SUSWONDO	2014-03-31	4 - 15	9.58879	108	36	30	0	10	1620.67	1597	0	23.6667
Bomet	KABUSARE	2014-05-28	5 - 15	9.25926	108	25	24	0	2	1496.78	1495.11	0	1.66667
Bomet	KIPLOKYI	2014-05-27	6 - 14	10.037	108	38	35	0	11	1526.22	1501	0	25.2222
Bomet	TAABET	2014-03-17	5 - 17	10	108	54	48	0	22	5238.78	5168.11	0	70.6667
Bomet	KAMAYA	2014-06-08	4 - 14	9.23148	108	7	7	0	0	199.333	199.333	0	0
Bomet	REBERWET	2014-03-18	5 - 16	9.47706	109	25	17	0	18	596.807	526.569	0	70.2385
Bomet	ST.PATRICK CHEPTOLELYOI	2014-03-20	4 - 16	10.2844	109	4	2	0	2	68.367	64.6239	0	3.74312
Bomet	SIGOR BOARDING	2014-03-19	7 - 13	10.0648	108	5	1	1	3	3.55556	2.66667	0.111111	0.777778
Bomet	MWOKYOT	2014-03-21	5 - 15	9.23148	108	1	1	0	0	0.111111	0.111111	0	0
Bomet	WASEGA	2014-04-01	5 - 16	9.55556	108	53	53	0	3	3799.89	3799.11	0	0.777778
Bomet	MOTIGO HILL	2014-03-14	6 - 15	10.1852	108	28	28	0	0	2544.22	2544.22	0	0
Kericho	KOYABET	2014-03-04	3 - 15	9.75	108	1	1	0	0	60.8889	60.8889	0	0
Kericho	KITUMBE	2014-03-06	5 - 13	9.52778	108	7	1	0	6	3	0.111111	0	2.88889
Kericho	ITOIBEI	2014-05-21	4 - 16	9.46729	108	23	23	1	0	1425.78	1425.22	0.555556	0
Kericho	TELANET	2014-03-07	3 - 15	9.26852	108	17	17	0	1	2539.78	2539.67	0	0.111111
Kericho	KAPLEMEIWET	2014-03-13	6 - 14	9.28704	108	11	8	0	7	847.333	756.556	0	90.7778
Kericho	KAPTOBOIT	2014-03-03	5 - 14	9.41284	109	18	16	0	2	1439.89	1439.01	0	0.880734
Kericho	ST.MARKS	2014-03-12	5 - 14	9.37963	108	43	40	0	9	3811	3801	0	10
Kericho	KAPSOMBOCH	2014-03-05	5 - 16	10.3611	108	4	3	0	1	36.7778	36.6667	0	0.111111
Kericho	KASAINET	2014-06-03	6 - 14	9.86111	108	18	18	0	0	433.222	433.222	0	0
Kericho	KAPSEWA	2014-05-30	4 - 14	9.30556	108	29	28	0	1	1642.11	1641.44	0	0.666667
Kericho	KAPKARES	2014-03-11	4 - 14	9.25926	108	21	18	0	12	1979.11	1965.56	0	13.5556
Kericho	KAMAGET B	2014-03-10	3 - 14	9.33333	108	24	16	0	13	689.778	681	0	8.77778
Transmara	ENOOSAEN	2014-03-24	4 - 16	9.7037	108	43	29	1	19	3316.56	3290.67	0.111111	25.7778
Transmara	ILPASHIRE	2014-03-26	6 - 14	9.83333	108	59	24	2	46	1698.11	1436.22	0.333333	261.556
Transmara	KARDA	2014-06-18	2 - 15	9.29808	105	31	14	0	22	865.943	755.657	0	110.286
Transmara	NKARANO	2014-03-27	6 - 17	10.3832	108	50	45	0	11	3881	3856.67	0	24.3333
Transmara	OLEREKO	2014-03-25	5 - 15	10.0526	108	41	2	1	39	191	4.77778	0.444444	185.778
Transmara	OLUPIKIDONG'OE	2014-03-28	6 - 14	10.3551	107	55	21	1	50	1738.99	1553.05	0.11215	185.832
Transmara	PUSANKI	2014-03-31	5 - 14	10.8065	94	50	17	0	43	1702.47	1474.72	0	227.745
Transmara	OLOOKWAYA	2014-04-01	3 - 18	9.7234	108	44	22	2	41	540.111	217.444	13.5556	309.111
Transmara	SIMOTWET	2014-06-19	5 - 14	9.75	108	27	25	0	3	928.111	924.556	0	3.55556
Transmara	NDAMANA	2014-06-17	6 - 15	10.3148	108	22	17	2	9	1864.33	1845.44	4.55556	14.3333
Bungoma East	MUTIKE DEB	2014-03-10	3 - 18	9.82076	106	12	11	2	0	922.755	921.509	1.24528	0
Bungoma East	ST. MATHEWS	2014-05-19	3 - 13	9.2381	105	7	7	0	0	1167.66	1167.66	0	0
Bungoma East	KHALALA	2014-03-11	4 - 15	9.76415	108	12	12	0	0	1505.78	1505.78	0	0
Bungoma East	BUNANGENI	2014-03-27	4 - 15	9.8785	107	14	10	7	0	297.645	294.168	3.47664	0
Bungoma East	MASINDU FYM	2014-03-13	3 - 14	9.97222	108	14	10	6	0	785.111	779.556	5.55556	0
Bungoma East	BAKISA DEB	2014-03-26	3 - 16	9.98131	107	12	12	0	0	948.449	948.449	0	0
Bungoma East	MITUKUYU	2014-03-13	4 - 14	9.62037	108	9	8	1	0	292.444	291	1.44444	0
Bungoma East	WANDABWA	2014-05-26	4 - 16	10.1792	106	11	11	0	0	634.076	634.076	0	0
Bungoma East	MARBLE	2014-03-12	3 - 14	8.425	80	11	10	1	0	764.1	763.65	0.45	0
Bungoma East	SIPALA	2014-05-23	3 - 14	9.52	100	5	5	0	0	129.72	129.72	0	0
Bunyala	SISENYA	2014-06-11	5 - 15	10.2286	105	4	2	0	3	185.486	183.543	0	1.94286
Bunyala	BUKOMA	2014-06-05	4 - 16	10.2804	107	56	30	1	50	3803.21	3336	0.672897	466.542
Bunyala	PORT VICTORIA	2014-03-27	4 - 14	9.84259	108	34	18	3	21	749.111	692	3.44444	53.6667
Bunyala	SIBUKA	2014-03-20	4 - 16	10.3796	108	21	10	1	16	1336	1311.22	2.88889	21.8889
Bunyala	MUSOMAAC	2014-03-26	5 - 15	9.98148	108	71	28	0	61	2278.33	2002.67	0	275.667
Bunyala	MUKHOBOLA	2014-06-05	5 - 15	10.5	108	39	24	1	24	1801.22	1753.22	0.666667	47.3333
Bunyala	MUNDIKA B	2014-03-20	5 - 14	10.3148	108	46	21	3	36	1908.78	1840.22	3.77778	64.7778
Bunyala	RUAMBWA	2014-06-06	3 - 15	10.2056	107	32	13	1	24	1141.57	1059.14	2.35514	80.0748
Busia	BUSIRE	2014-03-25	5 - 14	9.92593	108	43	33	8	27	3153.44	3110.78	7	35.6667
Busia	NYALWANDA	2014-03-19	4 - 15	10.1667	108	21	17	4	3	1588.67	1582	4.33333	2.33333
Busia	KHUNYANGU	2014-03-24	4 - 16	9.91667	108	20	19	1	2	1186.33	1176.11	0.555556	9.66667
Busia	BUTULA BOYS	2014-06-03	4 - 15	9.90654	107	18	17	1	0	885.421	884.523	0.897196	0
Busia	BUSABAKHWA	2014-03-17	5 - 15	9.79592	98	17	8	9	1	601.714	593.02	7.83673	0.857143
Busia	MUNDIKA GIRLS	2014-06-04	3 - 15	9.42991	107	18	16	5	1	1032.9	1025.72	6.39252	0.785047
Busia	NASIRA	2014-03-18	5 - 15	10.0833	108	12	7	5	0	602.333	576.778	25.5556	0
Busia	MUNDULUSIA	2014-06-09	4 - 15	10.0278	108	21	9	12	2	866.111	835	30.2222	0.888889
Busia	SIBEMBE	2014-05-30	6 - 15	10.4722	108	14	14	0	0	748.444	748.444	0	0
Busia	MWENGE	2014-03-25	4 - 16	10.1852	108	9	5	5	0	332.444	326.667	5.77778	0
Emuhaya	EMUSIRE	2014-06-24	3 - 18	9.89216	105	37	34	1	5	3145.37	3138.63	2.17143	4.57143
Emuhaya	KAYILA	2014-06-25	5 - 14	9.7619	105	58	55	2	13	5295.2	5276	12.3429	6.85714
Emuhaya	ESIRULO	2014-03-12	5 - 14	10.12	100	25	22	5	5	1732.92	1718.64	10.08	4.2
Emuhaya		2014-03-17	4 - 16	9.71028	109	20	20	0	1	1510.13	1510.02	0	0.110092
Emuhaya	WALUKA	2014-03-14	4 - 15	9.81308	107	24	21	4	5	686.131	631.065	47.4393	7.62617
Emuhaya	EBUSAKAMI	2014-06-25	5 - 14	9.41177	104	49	47	1	8	4823.08	4768.73	9.92308	44.4231
Emuhaya	EBWIRANYI	2014-05-21	4 - 14	9.81395	86	53	51	0	20	6981.91	6938.79	0	43.1163
Emuhaya	ILUNGU	2014-03-13	4 - 15	10.1743	109	30	30	2	2	2314.02	2311.93	1.65138	0.440367
Kakamega Central	KAMULI	2014-05-19	5 - 17	10.3908	87	21	21	0	0	1408.55	1408.55	0	0
Kakamega Central	CHEBUYUSI	2014-03-10	3 - 15	8.99091	110	16	14	3	1	603.818	596.836	6.54545	0.436364
Kakamega Central	MUSAGA	2014-03-11	3 - 16	9.85981	109	13	13	0	1	865.431	865.211	0	0.220183
Kakamega Central	EMATIHA	2014-03-07	4 - 15	9.88991	109	53	53	0	1	4083.08	4076.48	0	6.6055
Kakamega Central	EBUSHIBO	2014-03-06	6 - 15	10.0108	110	34	34	1	0	2994.98	2994.33	0.654545	0
Kakamega Central	BUSHILI	2014-05-20	4 - 15	9.43925	107	28	28	0	1	2346.17	2345.5	0	0.672897
Kakamega Central	KILIMO	2014-03-05	5 - 14	8.79439	108	9	9	0	0	687.667	687.667	0	0
Kakamega Central	MWIYENGA	2014-05-21	4 - 16	9.95049	101	27	21	2	6	2282.97	2274.3	3.56436	5.10891
Kakamega Central	ROSTERMAN	2014-03-04	3 - 14	9.64486	108	39	39	0	1	3272.56	3271.56	0	1
Kakamega Central	KAKAMEGA MUSLIM	2014-03-03	3 - 16	9.72897	107	22	21	0	2	733.57	733.122	0	0.448598
Lugari	VUYIKA	2014-03-21	4 - 16	9.24051	80	12	12	0	0	1422.45	1422.45	0	0
Lugari	LUKOVA	2014-03-24	4 - 16	10.3048	105	1	1	0	0	9.02857	9.02857	0	0
Lugari	KWAMBU	2014-03-25	5 - 16	10.1132	107	12	7	5	0	346.318	345.196	1.1215	0
Lugari	SANGO	2014-03-14	4 - 15	9.91667	108	3	0	3	0	1.33333	0	1.33333	0
Lugari	PATRICE	2014-05-28	6 - 15	10.1495	107	13	12	2	0	709.682	708.785	0.897196	0
Lugari	ST.JOSEPHS NYOROTIS	2014-05-29	4 - 16	9.90741	108	2	2	0	0	101.111	101.111	0	0
Lugari	KISIGAME	2014-03-18	4 - 16	10.2	105	1	1	1	0	2.97143	2.51429	0.457143	0
Lugari	ANGAYU	2014-03-20	2 - 15	9.27885	105	4	3	0	1	245.143	244.914	0	0.228571
Lugari	ST.KIZITO	2014-05-27	5 - 15	9.95327	107	7	7	0	0	387.589	387.589	0	0
Lugari	FORESTAL	2014-03-19	4 - 15	10.3053	98	15	14	0	1	637.592	637.347	0	0.244898
Gucha	KEBABE	2014-03-27	5 - 15	9.54717	106	10	9	1	1	825.962	825.736	0.113208	0.113208
Gucha	NYANSARA DOK	2014-03-25	5 - 16	9.60748	107	38	37	3	6	3594.73	3566.36	26.1308	2.24299
Gucha	RITEMBU DEB	2014-06-06	5 - 14	10.4369	106	26	26	0	1	1112.49	1111.81	0	0.679245
Gucha	OMOSOBWA MCK	2014-06-05	5 - 14	9.77778	108	12	9	3	0	410.556	400.889	9.66667	0
Gucha	BENDERA	2014-03-24	5 - 14	9.88	100	45	45	2	0	5473.68	5472.12	1.56	0
Gucha	RIAIMA	2014-06-04	5 - 14	9.80952	107	42	38	4	1	2600.07	2514.5	84.8972	0.672897
Gucha	NYAKIGI	2014-04-01	5 - 15	9.85981	107	44	44	0	0	3453.08	3453.08	0	0
Gucha	GESURE SDA	2014-03-31	4 - 14	9.47475	99	16	16	0	0	1254.42	1254.42	0	0
Gucha	MASISI	2014-03-19	3 - 13	9.25743	101	25	24	2	5	2026.22	2020.4	2.49505	3.32673
Gucha	TUKIA MWANA	2014-03-21	3 - 13	9.50926	108	22	22	2	0	1401.44	1401.22	0.222222	0
Gucha	KEERA PAG	2014-03-31	4 - 15	9.69444	108	30	30	0	0	3160.89	3160.89	0	0
Gucha	GETUNU DOK	2014-03-28	4 - 15	10.0926	108	22	21	1	0	1117	1116.78	0.222222	0
Homabay	GOD POKO	2014-03-07	5 - 17	9.7963	108	26	17	11	1	455.667	448.333	7.22222	0.111111
Homabay	ONGETI	2014-03-06	5 - 14	9.7757	107	4	1	1	2	2.57944	1.45794	0.560748	0.560748
Homabay	ANG'IRO	2014-03-05	5 - 15	10.434	106	17	12	2	7	170.943	117.509	0.90566	52.5283
Homabay	WIAMEN	2014-06-22	4 - 15	9.62376	104	37	26	18	4	3297.46	3252.69	19.3846	25.3846
Homabay	ALARA KORAYO	2014-03-04	3 - 15	10.0463	108	12	4	3	5	168.778	161.444	5.33333	2
Homabay	AYUYU	2014-06-22	4 - 15	10.1915	95	14	5	11	1	70.1053	43.4526	26.5263	0.126316
Homabay	RANGWE	2014-06-22	4 - 16	10.3922	107	19	8	13	2	603.813	582.168	21.0841	0.560748
Homabay	RANDUNG	2014-03-03	3 - 18	10.0556	108	42	35	1	11	2037.44	2026.22	1.77778	9.44444
Homabay	MANGA	2014-06-21	5 - 14	9.94737	98	2	2	1	0	129.673	129.061	0.612245	0
Homabay	GOT KOKECH	2014-03-12	3 - 15	9.9537	108	19	14	6	4	1813.22	1666.56	122.778	23.8889
Homabay	OSANI HILL COMMUNITY	2014-03-11	5 - 14	9.36792	106	5	4	0	1	453.509	453.17	0	0.339623
Homabay	OJODE MIKUMU NYASOCEDI	2014-03-10	4 - 16	10.1121	108	14	3	10	2	401.222	1.33333	396	3.88889
Kisumu East	URADI	2014-03-04	4 - 15	9.7767	104	8	5	1	2	295.385	292.731	0.692308	1.96154
Kisumu East	NYAWARA	2014-05-28	3 - 14	9.90476	106	6	3	2	2	198.226	193.358	1.24528	3.62264
Kisumu East	KIBOS	2014-03-03	3 - 14	9.15534	103	5	2	0	3	329.942	298.718	0	31.2233
Kisumu East	BUNGU	2014-05-24	4 - 15	10.2927	94	0	0	0	0	0	0	0	0
Kisumu East	RAGUMO	2014-03-10	4 - 15	9.34259	108	6	2	1	4	140.222	126	1.33333	12.8889
Kisumu East	ANGIRA	2014-03-07	4 - 15	9.85437	103	5	4	0	1	612.699	612.466	0	0.23301
Kisumu East	LELA	2014-05-21	5 - 17	9.79412	106	2	0	1	1	0.339623	0	0.226415	0.113208
Kisumu East	KOWALA	2014-03-06	5 - 15	9.83178	107	5	4	0	1	243.364	243.252	0	0.11215
Kisumu East	OKANA	2014-03-05	5 - 16	10.1415	106	2	0	0	2	0.45283	0	0	0.45283
Kisumu East	KANYAMEDHA	2014-05-25	4 - 14	9.65263	95	10	5	0	5	783.158	774.947	0	8.21053
Kuria East	KOROMANGUCHA	2014-06-16	5 - 14	9.81481	108	2	2	0	0	7.55556	7.55556	0	0
Kuria East	GIBARORI	2014-03-13	5 - 15	10.1204	108	4	2	2	0	36.3333	35.1111	1.22222	0
Kuria East	KIGUTIMO	2014-03-17	4 - 15	10.1019	108	1	0	1	0	1.33333	0	1.33333	0
Kuria East	MATARE	2014-06-17	5 - 13	9.19444	108	2	2	0	0	1.33333	1.33333	0	0
Kuria East	NYABIKONGORI	2014-03-17	4 - 15	9.73148	108	1	0	1	0	2.66667	0	2.66667	0
Kuria East	KWIHO	2014-03-14	4 - 15	9.58879	107	5	4	0	1	264.224	263.888	0	0.336449
Kuria East	MAKONGE	2014-03-17	4 - 15	9.17593	108	1	0	1	0	0.777778	0	0.777778	0
Kuria East	TARAGAI	2014-06-17	5 - 14	9.45794	108	2	2	1	0	1.11111	0.777778	0.333333	0
Masaba	RITIBO	2014-03-31	5 - 12	9.06481	108	26	26	1	0	2157	2156.89	0.111111	0
Masaba	CHITAGO DEB	2014-04-01	4 - 13	9.28037	107	24	23	1	1	2646.95	2644.26	0.560748	2.13084
Masaba	KIAMIREGA	2014-06-19	4 - 14	9.2549	104	22	22	0	0	849.462	849.462	0	0
Masaba	NYAMOISEKEMUYA	2014-03-24	5 - 14	9.25	108	28	28	0	1	2460.33	2458.56	0	1.77778
Masaba	MOI KISII	2014-03-26	5 - 13	9.66038	106	4	4	0	1	437.434	411.283	0	26.1509
Masaba	KIAMOKAMA DEB	2014-03-27	4 - 14	9.28704	108	12	11	1	1	728.778	728.444	0.222222	0.111111
Masaba	MASABO	2014-03-28	5 - 14	9.25926	108	24	24	1	0	1882.78	1881.67	1.11111	0
Masaba	NYAMBOGO	2014-06-19	5 - 17	9.86111	108	28	28	0	0	2020.33	2020.33	0	0
Masaba	NYAMASEGA SDA	2014-04-01	8 - 13	10.3611	108	6	6	0	0	559.111	559.111	0	0
Masaba	AMEAGARA	2014-06-19	4 - 14	9.34579	108	31	30	0	1	1481.22	1480.11	0	1.11111
Rachuonyo	SEKA DOK	2014-03-20	6 - 13	9.92233	103	3	1	0	2	284.388	233.01	0	51.3786
Rachuonyo	OTONDO	2014-06-03	4 - 14	9.7767	105	47	45	5	11	2726.06	2699.54	8.68571	17.8286
Rachuonyo	ANYONA	2014-03-14	5 - 13	9.5566	106	21	20	1	2	793.924	793.585	0.113208	0.226415
Rachuonyo	HARAMBEE	2014-03-17	4 - 16	10.0283	106	52	49	7	4	4077.51	4057.7	12	7.81132
Rachuonyo	KOJWACH	2014-03-13	3 - 15	9.71698	106	4	3	1	1	20.6038	20.1509	0.339623	0.113208
Rachuonyo	KATANGA	2014-06-09	4 - 15	10.0185	108	26	14	18	6	595	557.889	34.7778	2.33333
Rachuonyo	NYALGOSI	2014-06-10	5 - 16	10.3645	108	4	3	1	0	121.222	120.333	0.888889	0
Rachuonyo	WARADHO	2014-03-11	4 - 15	9.82857	105	22	12	11	2	913.714	879.886	33.1429	0.685714
Rachuonyo	HOMELIME	2014-03-12	5 - 15	10.1154	104	5	1	2	3	106.731	94.7308	9	3
Rachuonyo	OTOK	2014-03-18	5 - 13	8.95062	81	2	2	0	1	447.704	446.519	0	1.18519
Rachuonyo	KOGEMBO	2014-03-21	3 - 16	9.875	88	2	0	2	0	1.22727	0	1.22727	0
Rachuonyo	OMOLO AGAR	2014-03-12	5 - 14	9.69	100	7	2	4	1	23.76	20.16	2.52	1.08

## Sheet: Y3_postMDA(60)
dist_name	schoolname	date_survey	min-max	mean_age	examined	sth_infected	as_infected	hk_infected	tr_infected	sth_epg	as_epg	hk_epg	tr_epg
Kilindini	LIKONI	2015-07-21	5 - 13	10.3689	103	2	0	1	2	23.301	0	1.39806	21.9029
Kilindini	MIRITINI WORLD BANK	2015-07-22	5 - 12	9.40952	105	5	0	1	4	4.11429	0	0.228571	3.88571
Kilindini	ST.KEVIN	2015-07-22	4 - 16	9.85567	103	1	0	0	1	4.54369	0	0	4.54369
Kwale	MNYALATSONI	2015-07-17	5 - 12	9.32653	100	17	0	16	1	49.32	0	48.84	0.48
Kwale	SHIMBA HILLS	2015-07-16	5 - 16	9.90722	98	6	0	6	1	9.79592	0	9.67347	0.122449
Kwale	CHITSANZE	2015-07-13	5 - 12	9.25714	108	6	0	4	2	84.2222	0	82.4444	1.77778
Kwale	WAA BOARDING	2015-07-20	5 - 14	9.52874	88	13	0	6	7	22.0909	0	14.7273	7.36364
Malindi	WARESA	2015-07-27	5 - 15	9.51887	107	0	0	0	0	0	0	0	0
Malindi	KHOMBENI	2015-07-24	5 - 14	9.69811	106	2	0	1	1	3.50943	0	2.9434	0.566038
Malindi	MARERENI	2015-07-28	5 - 13	9.45545	102	3	1	1	1	6.11765	5.64706	0.352941	0.117647
Msambweni	MWAKALANGA	2015-07-15	5 - 12	9.23684	78	0	0	0	0	0	0	0	0
Msambweni	MAJORENI	2015-07-14	5 - 12	9.01149	91	13	0	12	2	79.9121	0	72.6593	7.25275
Taita	SHAGHA	2015-07-29	5 - 14	9.31776	107	0	0	0	0	0	0	0	0
Taita	MARIWENYI	2015-07-31	3 - 12	9.14815	108	0	0	0	0	0	0	0	0
Taita	CHOKE	2015-07-30	5 - 15	9.33019	107	0	0	0	0	0	0	0	0
Bomet	TUMOIYOT	2014-10-10	5 - 17	9.90566	106	0	0	0	0	0	0	0	0
Bomet	KIPLOKYI	2014-10-13	5 - 14	9.95049	101	15	1	0	14	12.2376	0.237624	0	12
Bomet	KAMAYA	2014-10-13	5 - 17	9.90566	106	0	0	0	0	0	0	0	0
Kericho	ITOIBEI	2014-10-10	4 - 15	9.89815	108	0	0	0	0	0	0	0	0
Kericho	KASAINET	2014-10-14	5 - 14	9.96429	84	3	3	0	0	441	441	0	0
Kericho	KAPSEWA	2014-10-13	4 - 14	9.68932	103	2	2	0	0	255.029	255.029	0	0
Transmara	KARDA	2014-09-30	5 - 14	9.40952	105	20	6	0	15	153.943	96.8	0	57.1429
Transmara	SIMOTWET	2014-10-01	5 - 15	10.3208	106	14	13	0	2	99.9623	98.9434	0	1.01887
Transmara	NDAMANA	2014-09-29	5 - 16	10.23	100	6	5	0	1	125.52	120.72	0	4.8
Bungoma East	ST. MATHEWS	2014-09-30	5 - 14	9.4717	106	10	10	0	0	303.736	303.736	0	0
Bungoma East	WANDABWA	2014-09-29	5 - 16	10.2062	97	4	4	0	0	6.92783	6.92783	0	0
Bungoma East	SIPALA	2014-10-01	6 - 14	9.91346	104	1	0	0	1	0.461538	0	0	0.461538
Bunyala	SISENYA	2015-07-21	5 - 14	10.4579	108	2	0	0	2	2	0	0	2
Bunyala	MUKHOBOLA	2015-07-22	3 - 15	9.97222	108	27	5	1	25	424.889	390.111	0.222222	34.5556
Bunyala	RUAMBWA	2015-07-23	6 - 15	9.90654	108	16	3	3	14	325.111	312.778	1.44444	10.8889
Busia	BUTULA BOYS	2015-07-17	4 - 17	10.1204	108	4	2	1	1	293.222	290.444	2.66667	0.111111
Busia	MUNDIKA GIRLS	2015-07-20	5 - 13	9.51402	107	7	1	3	3	31.9626	29.1589	2.13084	0.672897
Busia	SIBEMBE	2015-07-16	5 - 15	10.3832	108	8	4	2	4	577.556	557	8	12.5556
Emuhaya	EMUSIRE	2014-09-30	2 - 17	10.098	102	10	10	0	0	114.235	114.235	0	0
Emuhaya	KAYILA	2014-09-29	5 - 16	9.64151	106	42	41	1	4	922.076	905.208	11.2075	5.66038
Emuhaya	EBUSAKAMI	2014-10-01	4 - 15	9.30097	103	15	13	0	5	562.019	450.175	0	111.845
Kakamega Central	KAMULI	2014-10-14	5 - 17	11.1589	107	5	3	2	0	34.7664	34.2056	0.560748	0
Kakamega Central	BUSHILI	2014-10-09	5 - 16	9.59406	101	7	6	1	0	224.792	224.554	0.237624	0
Kakamega Central	MWIYENGA	2014-10-08	4 - 15	10.033	91	1	0	1	0	0.659341	0	0.659341	0
Lugari	PATRICE	2014-10-03	6 - 16	9.9537	108	2	2	0	0	1	1	0	0
Lugari	ST.JOSEPHS NYOROTIS	2014-10-06	5 - 14	9.9703	101	1	1	0	0	5.46535	5.46535	0	0
Lugari	ST.KIZITO	2014-10-02	4 - 15	10.02	100	4	3	0	1	210.6	210.24	0	0.36
Gucha	RITEMBU DEB	2014-10-09	5 - 15	10.4352	108	0	0	0	0	0	0	0	0
Gucha	OMOSOBWA MCK	2014-10-08	4 - 18	10.1748	103	2	2	0	0	278.796	278.796	0	0
Gucha	RIAIMA	2014-10-07	4 - 15	9.86792	106	10	9	1	1	689.774	689.208	0.113208	0.45283
Homabay	WIAMEN	2015-07-31	3 - 15	10.02	100	8	3	6	3	50.76	26.16	4.32	20.28
Homabay	AYUYU	2015-07-29	6 - 18	10.4299	107	7	0	5	2	12.8972	0	12.4486	0.448598
Homabay	MANGA	2015-07-30	5 - 16	10.1495	107	1	0	0	1	0.11215	0	0	0.11215
Kisumu East	NYAWARA	2015-07-14	5 - 16	9.74766	107	5	0	1	4	0.785047	0	0.11215	0.672897
Kisumu East	LELA	2015-07-13	4 - 14	9.75926	108	2	0	0	2	0.444444	0	0	0.444444
Kisumu East	KANYAMEDHA	2015-07-15	5 - 18	10.0467	108	12	5	3	5	654.667	652.556	1.11111	1
Kuria East	KOROMANGUCHA	2015-08-03	3 - 14	9.81132	106	1	0	1	0	1.81132	0	1.81132	0
Kuria East	MATARE	2015-08-04	4 - 19	9.21359	103	0	0	0	0	0	0	0	0
Kuria East	TARAGAI	2014-10-09	5 - 14	9.93333	105	4	1	4	1	101.829	93.9429	6.4	1.48571
Masaba	KIAMIREGA	2014-10-03	4 - 14	9.35644	101	1	1	0	0	48.9505	48.9505	0	0
Masaba	NYAMBOGO	2014-10-04	4 - 17	9.42056	107	5	5	0	0	51.8131	51.8131	0	0
Masaba	AMEAGARA	2014-10-05	5 - 16	9.9619	105	4	3	1	0	229.829	228.914	0.914286	0
Rachuonyo	OTONDO	2015-07-24	3 - 18	9.22472	101	8	3	0	7	35.1683	30.297	0	4.87129
Rachuonyo	KATANGA	2015-07-27	5 - 13	9.70093	108	22	3	18	4	64.7778	14.7778	47.7778	2.22222
Rachuonyo	NYALGOSI	2015-07-28	4 - 15	10.1759	108	7	0	7	0	3.77778	0	3.77778	0
